# Supplementary material for: Genomic Analysis of MRSA for Evaluating Local Transmission Dynamics in Geriatric Long-Term Care Facilities in Japan
Source: Antibiotics (Basel). 2025 Aug 30;14(9):874. doi: 10.3390/antibiotics14090874 (PMC12466431; doi:10.3390/antibiotics14090874)
Supplement: Supplementary file 1 [file antibiotics-14-00874-s001.zip › Table S1.xlsx]

## Sheet: Sheet1
Table S1. Antimicrobial susceptibility of isolates each sequence type-staphylococcal cassette chromosome mec type
	A (n=14)		B (n=11)		C (n=7)		D (n=53)		All facilities (n=85)
	MIC50/MIC90 (mg/L)	Susceptibility (%)	MIC50/MIC90 (mg/L)	Susceptibility (%)	MIC50/MIC90 (mg/L)	Susceptibility (%)	MIC50/MIC90 (mg/L)	Susceptibility (%)	MIC50/MIC90 (mg/L)	Susceptibility (%)
Vancomycin	1/1	100	1/1	100	1/1	100	1/1	100	1/1	100
Teicoplanin	≤0.5/≤0.5	100	≤0.5/≤0.5	100	≤0.5/≤0.5	100	≤0.5/≤0.5	100	≤0.5/≤0.5	100
Daptomycin	≤0.5/≤0.5	100	≤0.5/≤0.5	100	≤0.5/≤0.5	100	≤0.5/≤0.5	100	≤0.5/≤0.5	100
Linezolid	1/2	100	1/1	100	1/1	100	1/2	100	1/2	100
Trimethoprim-sulfamethoxazole	≤1/19/≤1/19	100	≤1/19/≤1/19	100	≤1/19/≤1/19	100	≤1/19/≤1/19	98.1	≤1/19/≤1/19	98.8
Levofloxacin	>4/>4	0	>4/>4	18.2	>4/>4	0	>4/>4	0	>4/>4	2.4
Clindamycin	≤0.5/>2	21.4	≤0.5/≤0.5	36.4	≤0.5/≤0.5	14.3	>2/>2	1.9	≤0.5/>2	10.6
Erythromycin	>4/>4	0	>4/>4	9.1	>4/>4	0	>4/>4	0	>4/>4	1.2
Minocycline	≤1/>8	85.7	≤1/>8	81.8	>8/>8	28.6	≤1/>8	73.6	≤1/>8	72.9
Gentamicin	≤2/>8	71.4	≤2/>8	81.8	>8/>8	28.6	>8/>8	47.2	≤2/>8	54.1
Mupirocin	≤256/≤256	100	≤256/≤256	100	≤256/≤256	100	≤256/≤256	100	≤256/≤256	100
Abbreviations: MIC, minimum inhibitory concentration.
