# Supplementary material for: Genomic Analysis of MRSA for Evaluating Local Transmission Dynamics in Geriatric Long-Term Care Facilities in Japan
Source: Antibiotics (Basel). 2025 Aug 30;14(9):874. doi: 10.3390/antibiotics14090874 (PMC12466431; doi:10.3390/antibiotics14090874)
Supplement: Supplementary file 1 [file antibiotics-14-00874-s001.zip › Table S2.xlsx]

## Sheet: Sheet1
Table S2. Antimicrobial resistance genes and point mutations for each sequence type-staphylococcal cassette chromosome mec type.
			CC1				CC5			CC8				CC22	CC45
			ST1-IVa (n=22)	ST2725-IVa (n=4)	ST8737-IVa (n=2)	ST8738-IVa (n=1)	ST5-II (n=3)	ST764-II (n=11)	ST8733-II (n=2)	ST8-IVa (n=2)	ST8-IVc (n=2)	ST8-IVj (n=27)	ST8736-IVa (n=1)	ST22-IVa (n=1)	ST45-II (n=1)	ST45-V (n=6)
β-lactam resistance genes
	blaZ		95.5	50	100	100	100	0	0	100	100	40.7407	100	100	100	100
	mecA		100	100	100	100	100	100	100	100	100	100	100	100	100	100
Aminoglycoside-resistance genes
	aac(6')-aph(2'')		9.1	0	0	0	0	72.7273	100	0	100	74.0741	0	100	100	50
	aadD		4.5	0	0	0	66.7	0	0	0	0	7.40741	0	0	100	100
	ant(6)-Ia		0	0	0	0	0	0	0	0	100	0	0	0	0	0
	ant(9)-Ia		95.5	100	100	100	100	100	100	0	0	96.2963	0	0	100	16.6667
	aph(2'')-Ia		0	0	0	0	0	0	0	0	0	3.7037	0	0	0	0
	aph(3')-III		0	0	0	0	0	0	0	0	100	0	0	0	0	0
Trimethoprim-resistance genes
	dfrG		0	0	0	0	0	0	0	0	0	0	0	0	0	0
Tetracycline-resistance genes
	tet(K)		0	0	0	0	0	0	0	0	0	11.1111	0	0	100	100
	tet(M)		4.5	0	0	0	66.7	100	100	0	100	33.3333	0	0	100	0
Macrolide-resistant genes
	erm(A)		95.5	100	100	100	100	100	100	0	0	96.2963	0	0	100	0
	erm(C)		9.1	0	50	0	0	0	0	0	0	3.7037	0	100	100	100
	mph(C)		0	0	0	0	0	0	0	50	0	0	100	0	0	0
	msr(A)		0	0	0	0	0	0	0	100	0	7.40741	100	0	0	0
Fosfomycin-resistance genes
	fosB6		4.5	0	0	0	0	0	0	0	0	0	0	0	0	0
	fosD		0	0	0	0	0	27.2727	100	0	100	25.9259	0	0	0	16.6667
Multidrug efflux pump
	qacB		0	25	0	0	0	27.2727	100	0	0	33.3333	0	0	0	0
AMR-associated point mutations
	gyrA
		S84L	95.5	100	100	100	33.3	0	0	100	0	100	100	100	100	100
		S85P	4.5	0	0	0	33.3	0	0	0	0	0	0	0	0	0
		E88G	0	0	0	0	0	100	100	0	0	0	0	0	0	0
		E88K	0	0	0	0	0	0	0	0	0	0	0	0	0	0
		any gyrA mutation	100	100	100	100	66.7	100	100	100	0	100	100	100	100	100
	grlA
		S80Y	0	0	0	0	0	0	0	100	0	3.7037	100	0	0	0
		S80F	0	0	0	0	0	0	0	0	100	96.2963	0	100	100	100
		any grlA mutation	0	0	0	0	0	0	0	100	100	100	100	100	100	100
	grlB
		E422D	0	0	0	0	0	0	0	0	0	0	0	0	100	100
		D432N	0	0	0	0	0	0	0	50	0	0	0	0	0	0
	fusA
		E468V	4.5	0	0	0	0	0	0	0	0	0	0	0	0	0
Abbreviation: CC, clonal complex; AMR, antimicrobial resistance
