# Supplementary material for: Genomic Analysis of MRSA for Evaluating Local Transmission Dynamics in Geriatric Long-Term Care Facilities in Japan
Source: Antibiotics (Basel). 2025 Aug 30;14(9):874. doi: 10.3390/antibiotics14090874 (PMC12466431; doi:10.3390/antibiotics14090874)
Supplement: Supplementary file 1 [file antibiotics-14-00874-s001.zip › Table S3.xlsx]

## Sheet: Sheet1
Table S3. Virulence genes for each sequence type-staphylococcal cassette chromosome mec type.
		CC1				CC5			CC8				CC22	CC45
		ST1-IVa (n=22)	ST2725-IVa (n=4)	ST8737-IVa (n=2)	ST8738-IVa (n=1)	ST5-II (n=3)	ST764-II (n=11)	ST8733-II (n=2)	ST8-IVa (n=2)	ST8-IVc (n=2)	ST8-IVj (n=27)	ST8736-IVa (n=1)	ST22-IVa (n=1)	ST45-II (n=1)	ST45-V (n=6)
Exoenzyme genes
	aur	100	100	100	100	100	100	100	100	100	100	100	100	100	100
	splA	100	100	100	100	100	100	100	100	100	100	100	0	100	0
	splB	100	100	100	100	100	100	100	100	100	100	100	0	0	0
	splE	86.4	100	100	100	0	0	0	100	100	96.2963	100	0	0	0
Toxin genes
	edinA	0	0	0	0	33.3	0	0	0	0	0	0	0	0	0
	hlgA	100	100	100	100	100	100	100	100	100	100	100	100	100	100
	hlgB	100	100	100	100	100	100	100	100	100	100	100	100	100	100
	hlgC	100	100	100	100	100	100	100	100	100	100	100	100	100	100
	lukD	100	100	100	100	100	100	100	100	100	96.2963	100	0	100	0
	lukE	100	100	100	100	100	100	100	100	100	96.2963	100	0	0	0
	lukF-PV	0	0	0	0	0	0	0	100	100	3.7037	100	100	0	0
	lukS-PV	0	0	0	0	0	0	0	100	100	3.7037	100	100	0	0
	sea	95.5	100	100	100	0	0	0	0	0	0	0	0	0	0
	seb	0	0	0	0	0	100	100	0	0	3.7037	0	0	100	0
	sec	0	0	0	0	33.3	0	0	0	0	0	0	100	0	0
	seg	0	0	0	0	100	100	100	0	0	0	0	100	0	0
	seh	100	100	100	100	0	0	0	0	0	0	0	0	0	0
	sei	0	0	0	0	100	100	100	0	0	0	0	100	100	83.3333
	sej	0	0	0	0	0	0	0	0	0	0	0	0	100	100
	sek	95.5	100	100	100	0	0	0	100	100	11.1111	100	0	0	0
	sel	0	0	0	0	33.3	0	0	0	0	0	0	100	0	0
	sem	0	0	0	0	100	100	100	0	0	0	0	100	100	83.3333
	sen	0	0	0	0	100	100	100	0	0	0	0	100	100	0
	seo	0	0	0	0	100	100	100	0	0	0	0	100	100	100
	sep	0	0	0	0	33.3	27.2727	0	0	0	77.7778	0	0	100	0
	seq	95.5	100	100	100	0	9.09091	0	100	100	11.1111	100	0	0	0
	ser	0	0	0	0	0	0	0	0	0	0	0	0	100	100
	seu	0	0	0	0	100	100	100	0	0	0	0	100	100	100
	tst	0	0	0	0	33.3	0	0	0	0	0	0	100	0	0
Others
	ACME	0	0	0	0	0	45.4545	100	100	0	3.7037	100	0	0	0
	sak	100	100	100	100	100	100	100	100	100	100	100	100	100	100
	scn	100	100	100	100	100	100	100	100	100	100	100	100	100	100
