# Supplementary material for: Genomic Analysis of MRSA for Evaluating Local Transmission Dynamics in Geriatric Long-Term Care Facilities in Japan
Source: Antibiotics (Basel). 2025 Aug 30;14(9):874. doi: 10.3390/antibiotics14090874 (PMC12466431; doi:10.3390/antibiotics14090874)
Supplement: Supplementary file 1 [file antibiotics-14-00874-s001.zip › Table S4.xlsx]

## Sheet: Sheet1
Table S4. Individual accession numbers of the samples
Study ID	BioSample	Participants ID	ST	CC	SCCmec	spa	Facility	Region of Japan	Months from admission to isolation	Isolation site
JMUB7465	SAMD00654273	A-1	1	1	IVa	t1784	A	Eastern	7	Nares
JMUB7466	SAMD00654274	A-2	8	8	IVa	t008	A	Eastern	4	Nares
JMUB7467	SAMD00654275	A-3	8733	5	II	t002	A	Eastern	5	Nares
JMUB7468	SAMD00654276	A-4	2725	1	IVa	t1784	A	Eastern	4	Nares
JMUB7469	SAMD00654277	A-5	2725	1	IVa	t1784	A	Eastern	2	Nares
JMUB7470	SAMD00654278	A-6	8736	8	IVa	t20946	A	Eastern	2.5	Nares
JMUB7471	SAMD00654279	A-7	2725	1	IVa	t1784	A	Eastern	1.5	Nares
JMUB7472	SAMD00654280	A-8	8733	5	II	t002	A	Eastern	8.5	Nares
JMUB7473	SAMD00654281	A-9	8	8	IVa	t008	A	Eastern	0.5	Nares
JMUB7474	SAMD00654282	A-10	1	1	IVa	t1784	A	Eastern	0.5	Nares
JMUB7475	SAMD00654283	A-11	764	5	II	t002	A	Eastern	1	Nares
JMUB7476	SAMD00654284	A-12	764	5	II	t045	A	Eastern	0.5	Nares
JMUB7477	SAMD00654285	A-13	1	1	IVa	t1784	A	Eastern	1	Nares
JMUB7479	SAMD00654287	A-14	1	1	IVa	t1784	A	Eastern	0.5	Nares
JMUB7480	SAMD00654288	C-1	764	5	II	t002	C	Eastern	5.5	Nares
JMUB7481	SAMD00654289	C-2	764	5	II	t002	C	Eastern	14.5	Nares
JMUB7482	SAMD00654290	C-3	764	5	II	t002	C	Eastern	18.5	Nares
JMUB7483	SAMD00654291	C-4	764	5	II	t1781	C	Eastern	22	Nares
JMUB7484	SAMD00654292	C-5	1	1	IVa	t1784	C	Eastern	14.5	Nares
JMUB7485	SAMD00654293	C-6	764	5	II	t010	C	Eastern	1	Nares
JMUB7486	SAMD00654294	C-7	1	1	IVa	t1784	C	Eastern	1.5	Nares
JMUB7487	SAMD00654295	B-1	1	1	IVa	t4494	B	Eastern	0.5	Nares
JMUB7488	SAMD00654296	B-2	8	8	IVc	t008	B	Eastern	0.5	Nares
JMUB7489	SAMD00654297	B-3	8738	1	IVa	t4494	B	Eastern	0.5	Nares
JMUB7490	SAMD00654298	B-4	5	5	II	t1062	B	Eastern	0.5	Nares
JMUB7491	SAMD00654299	B-5	2725	1	IVa	t1784	B	Eastern	2	Nares
JMUB7492	SAMD00654300	B-6	1	1	IVa	t1784	B	Eastern	3	Nares
JMUB7493	SAMD00654301	B-7	1	1	IVa	t1784	B	Eastern	0.5	Nares
JMUB7494	SAMD00654302	B-8	1	1	IVa	t1784	B	Eastern	0.5	Nares
JMUB7495	SAMD00654303	D-1	8	8	IVj	t211	D	Western	0.5	Nares
JMUB7496	SAMD00654304	D-1	8	8	IVj	untypeable	D	Western	3.5	Nares
JMUB7497	SAMD00654305	D-2	8	8	IVj	t211	D	Western	3	Nares
JMUB7498	SAMD00654306	D-3	8	8	IVj	t5071	D	Western	0.5	Nares
JMUB7499	SAMD00654307	D-3	8	8	IVj	t5071	D	Western	3.5	Nares
JMUB7500	SAMD00654308	D-4	8	8	IVj	t008	D	Western	0.5	Nares
JMUB7501	SAMD00654309	D-4	45	45	V	t1081	D	Western	3.5	Nares
JMUB7502	SAMD00654310	D-5	45	45	V	t1081	D	Western	0.5	Nares
JMUB7503	SAMD00654311	D-6	5	5	II	untypeable	D	Western	0.5	Nares
JMUB7504	SAMD00654312	D-6	1	1	IVa	t1784	D	Western	3.5	Nares
JMUB7505	SAMD00654313	D-7	8	8	IVj	t334	D	Western	0.5	Nares
JMUB7506	SAMD00654314	D-8	764	5	II	t045	D	Western	0.5	Nares
JMUB7507	SAMD00654315	D-9	45	45	V	t1081	D	Western	0.5	Nares
JMUB7508	SAMD00654316	D-10	8	8	IVj	t3081	D	Western	0.5	Nares
JMUB7509	SAMD00654317	D-10	8	8	IVj	t3081	D	Western	3.5	Nares
JMUB7510	SAMD00654318	D-11	45	45	II	untypeable	D	Western	0.5	Nares
JMUB7511	SAMD00654319	D-11	45	45	V	t1081	D	Western	3	Nares
JMUB7512	SAMD00654320	D-12	1	1	IVa	t1784	D	Western	0.5	Nares
JMUB7513	SAMD00654321	D-13	8	8	IVj	t1767	D	Western	0.5	Nares
JMUB7514	SAMD00654322	D-13	8	8	IVj	t1767	D	Western	3.5	Nares
JMUB7515	SAMD00654323	D-14	1	1	IVa	t1784	D	Western	0.5	Nares
JMUB7516	SAMD00654324	D-15	22	22	IVa	t005	D	Western	0.5	Nares
JMUB7517	SAMD00654325	D-16	1	1	IVa	t1784	D	Western	0.5	Nares
JMUB7518	SAMD00654326	D-17	1	1	IVa	t1784	D	Western	0.5	Nares
JMUB7519	SAMD00654327	D-18	1	1	IVa	t7744	D	Western	0.5	Nares
JMUB7520	SAMD00654328	D-19	8	8	IVj	t5071	D	Western	0.5	Nares
JMUB7521	SAMD00654329	D-19	45	45	V	t1081	D	Western	0.5	Nares
JMUB7522	SAMD00654330	D-20	8	8	IVj	t5071	D	Western	0.5	Nares
JMUB7523	SAMD00654331	D-21	1	1	IVa	t1784	D	Western	0.5	Nares
JMUB7524	SAMD00654332	D-22	8	8	IVj	t5071	D	Western	0.5	Nares
JMUB7525	SAMD00654333	D-23	8	8	IVj	t5071	D	Western	0.5	Nares
JMUB7526	SAMD00654334	D-24	8	8	IVj	t2427	D	Western	0.5	Nares
JMUB7527	SAMD00654335	D-25	764	5	II	t002	D	Western	0.5	Nares
JMUB7528	SAMD00654336	D-26	8	8	IVj	t5071	D	Western	0.5	Nares
JMUB7529	SAMD00654337	D-27	8	8	IVj	t008	D	Western	0.5	Nares
JMUB7530	SAMD00654338	D-28	8	8	IVj	t5071	D	Western	0.5	Nares
JMUB7531	SAMD00654339	D-29	5	5	II	t062	D	Western	0.5	Nares
JMUB7532	SAMD00654340	D-30	8	8	IVj	t5071	D	Western	0.5	Nares
JMUB7533	SAMD00654341	D-31	8	8	IVj	t5071	D	Western	0.5	Nares
JMUB7534	SAMD00654342	D-32	1	1	IVa	t1784	D	Western	0.5	Nares
JMUB7535	SAMD00654343	D-33	8	8	IVj	t5071	D	Western	0.5	Nares
JMUB7536	SAMD00654344	D-34	1	1	IVa	t1784	D	Western	0.5	Nares
JMUB7537	SAMD00654345	D-35	8	8	IVj	t211	D	Western	0.5	Nares
JMUB7538	SAMD00654346	D-36	8	8	IVj	t5071	D	Western	0.5	Nares
JMUB7539	SAMD00654347	D-37	8	8	IVj	t5071	D	Western	0.5	Nares
JMUB7540	SAMD00654348	D-38	8	8	IVj	t5071	D	Western	0.5	Nares
JMUB7541	SAMD00654349	D-39	1	1	IVa	t1784	D	Western	0.5	Nares
JMUB7549	SAMD00654357	B-9	1	1	IVa	t1784	B	Eastern		Skin abscess
JMUB7550	SAMD00654358	B-10	1	1	IVa	t4494	B	Eastern		Dacrycystitis
JMUB7551	SAMD00654359	B-11	8	8	IVc	t008	B	Eastern		Otitis externa
JMUB7552	SAMD00654360	D-40	8	8	IVj	t5071	D	Western		Airway secretions
JMUB7553	SAMD00654361	D-41	764	5	II	t045	D	Western		Airway secretions
JMUB7554	SAMD00654362	D-42	8737	1	IVa	t1784	D	Western		Airway secretions
JMUB7555	SAMD00654363	D-43	45	45	V	t1081	D	Western		Urine
JMUB7556	SAMD00654364	D-44	764	5	II	t045	D	Western		Airway secretions
JMUB7557	SAMD00654365	D-44	8737	1	IVa	t1784	D	Western		Airway secretions
Abbreviations: CC, clonal complex; ST, sequence type; SCCmec, staphylococcal cassette chromosome mec.
